# Supplementary material for: Recreational Exercising and Self-Reported Cardiometabolic Diseases in German People Living with HIV: A Cross-Sectional Study
Source: Int J Environ Res Public Health. 2021 Nov 4;18(21):11579. doi: 10.3390/ijerph182111579 (PMC8583567; doi:10.3390/ijerph182111579)
Supplement: Supplementary file 1 [file ijerph-18-11579-s001.zip]

Archive with 4 entries (3 files):
- Supplementary material/
- Supplementary material/S2_HIBES_ questionnaire.pdf
- Supplementary material/.DS_Store
- Supplementary material/Table_S1_Supplementary_table.xlsx
